# Supplementary material for: Production of high-energy 6-Ah-level Li | |LiNi0.83Co0.11Mn0.06O2 multi-layer pouch cells via negative electrode protective layer coating strategy
Source: Nat Commun. 2023 Jun 19;14:3639. doi: 10.1038/s41467-023-39391-8 (PMC10279762; doi:10.1038/s41467-023-39391-8)
Supplement: Supplementary file 2 — Source data [file 41467_2023_39391_MOESM2_ESM.xlsx]

## Sheet: Figure 1d
B.E.(eV)	Raw	Intensity	Peak	Sum	Background	Peak
298.32	3812.36	3697.21	3672.57	3675.92	3672.57	3672.57
298.22	3832.24	3696.27	3671.13	3674.53	3671.13	3671.13
298.12	3844.68	3695.33	3669.68	3673.13	3669.68	3669.68
298.02	3856.04	3694.4	3668.22	3671.72	3668.22	3668.22
297.92	3863.81	3693.48	3666.76	3670.3	3666.76	3666.76
297.82	3871.57	3692.57	3665.28	3668.87	3665.28	3665.28
297.72	3857.63	3691.67	3663.8	3667.44	3663.8	3663.8
297.62	3844.32	3690.78	3662.3	3666	3662.3	3662.3
297.52	3868.28	3689.91	3660.8	3664.55	3660.8	3660.8
297.42	3874.61	3689.04	3659.3	3663.1	3659.3	3659.3
297.32	3903.61	3688.19	3657.78	3661.64	3657.78	3657.78
297.22	3948.24	3687.36	3656.26	3660.18	3656.26	3656.26
297.12	3934.38	3686.54	3654.72	3658.7	3654.72	3654.72
297.02	3908.97	3685.74	3653.19	3657.23	3653.19	3653.19
296.92	3920.27	3684.95	3651.64	3655.74	3651.64	3651.64
296.82	3934.49	3684.19	3650.09	3654.25	3650.09	3650.09
296.72	3898.18	3683.45	3648.53	3652.76	3648.53	3648.53
296.62	3887.67	3682.73	3646.96	3651.26	3646.96	3646.96
296.52	3901.95	3682.04	3645.39	3649.75	3645.39	3645.39
296.42	3858.95	3681.37	3643.81	3648.24	3643.81	3643.81
296.32	3809.41	3680.73	3642.22	3646.72	3642.22	3642.22
296.22	3757.76	3680.12	3640.62	3645.2	3640.62	3640.62
296.12	3690.6	3679.53	3639.02	3643.67	3639.02	3639.02
296.02	3675.65	3678.98	3637.4	3642.13	3637.4	3637.4
295.92	3710.87	3678.47	3635.78	3640.58	3635.78	3635.78
295.82	3706.48	3677.98	3634.14	3639.03	3634.14	3634.14
295.72	3700.95	3677.54	3632.5	3637.47	3632.5	3632.5
295.62	3746.46	3677.14	3630.85	3635.9	3630.85	3630.85
295.52	3755.86	3676.78	3629.19	3634.32	3629.19	3629.19
295.42	3725.79	3676.47	3627.52	3632.74	3627.52	3627.52
295.32	3730.61	3676.21	3625.84	3631.16	3625.84	3625.84
295.22	3750.32	3676	3624.16	3629.57	3624.16	3624.16
295.12	3769.45	3675.85	3622.46	3627.97	3622.46	3622.46
295.02	3772.06	3675.77	3620.76	3626.37	3620.76	3620.76
294.92	3756.76	3675.75	3619.05	3624.76	3619.05	3619.05
294.82	3729.33	3675.8	3617.34	3623.14	3617.34	3617.34
294.72	3707.67	3675.93	3615.61	3621.53	3615.61	3615.61
294.62	3676.29	3676.14	3613.88	3619.9	3613.88	3613.88
294.52	3643.18	3676.44	3612.13	3618.27	3612.13	3612.13
294.42	3637.9	3676.83	3610.38	3616.64	3610.38	3610.38
294.32	3621.78	3677.33	3608.62	3615	3608.62	3608.62
294.22	3584.59	3677.94	3606.85	3613.35	3606.85	3606.85
294.12	3566.11	3678.66	3605.08	3611.7	3605.08	3605.08
294.02	3583.25	3679.51	3603.29	3610.04	3603.29	3603.29
293.92	3608.01	3680.51	3601.49	3608.38	3601.49	3601.49
293.82	3625.04	3681.66	3599.69	3606.71	3599.69	3599.69
293.72	3630.45	3682.98	3597.87	3605.04	3597.87	3597.87
293.62	3643.37	3684.49	3596.05	3603.36	3596.05	3596.05
293.52	3666.54	3686.2	3594.22	3601.68	3594.22	3594.22
293.42	3686.2	3688.15	3592.38	3600	3592.38	3592.38
293.32	3714.27	3690.35	3590.54	3598.31	3590.54	3590.54
293.22	3758.28	3692.84	3588.68	3596.63	3588.68	3588.68
293.12	3795.69	3695.65	3586.82	3594.94	3586.82	3586.82
293.02	3808.61	3698.82	3584.96	3593.25	3584.96	3584.96
292.92	3816.7	3702.39	3583.09	3591.56	3583.09	3583.09
292.82	3806.95	3706.43	3581.21	3589.87	3581.21	3581.21
292.72	3815.26	3710.98	3579.33	3588.18	3579.33	3579.33
292.62	3814.8	3716.12	3577.44	3586.5	3577.44	3577.44
292.52	3823.77	3721.92	3575.55	3584.81	3575.55	3575.55
292.42	3828.52	3728.46	3573.65	3583.13	3573.65	3573.65
292.32	3827.08	3735.84	3571.75	3581.45	3571.75	3571.75
292.22	3812.07	3744.17	3569.84	3579.78	3569.84	3569.84
292.12	3790.84	3753.56	3567.93	3578.1	3567.93	3567.93
292.02	3764.58	3764.13	3566.01	3576.43	3566.01	3566.01
291.92	3753.14	3776.02	3564.09	3574.77	3564.09	3564.09
291.82	3763.32	3789.36	3562.16	3573.11	3562.16	3562.16
291.72	3764.11	3804.32	3560.23	3571.45	3560.23	3560.23
291.62	3757.63	3821.05	3558.29	3569.8	3558.29	3558.29
291.52	3736.81	3839.7	3556.35	3568.16	3556.35	3556.35
291.42	3722.14	3860.44	3554.4	3566.52	3554.4	3554.4
291.32	3705.63	3883.43	3552.45	3564.89	3552.45	3552.45
291.22	3708.57	3908.82	3550.49	3563.27	3550.49	3550.49
291.12	3731.11	3936.77	3548.53	3561.66	3548.53	3548.53
291.02	3755.81	3967.39	3546.56	3560.05	3546.56	3546.56
290.92	3822.19	4000.8	3544.59	3558.46	3544.59	3544.59
290.82	3908.72	4037.11	3542.62	3556.88	3542.62	3542.62
290.72	3942.56	4076.36	3540.64	3555.32	3540.64	3540.64
290.62	3993.25	4118.57	3538.66	3553.77	3538.66	3538.66
290.52	4047.81	4163.7	3536.68	3552.24	3536.68	3536.68
290.42	4143.36	4211.65	3534.7	3550.73	3534.7	3534.7
290.32	4214.64	4262.25	3532.72	3549.24	3532.72	3532.72
290.22	4295.93	4315.23	3530.75	3547.78	3530.75	3530.75
290.12	4380.87	4370.19	3528.77	3546.35	3528.77	3528.77
290.02	4470.8	4426.59	3526.8	3544.94	3526.8	3526.8
289.92	4549.89	4483.72	3524.84	3543.57	3524.84	3524.84
289.82	4590.02	4540.72	3522.88	3542.23	3522.88	3522.88
289.72	4601.87	4596.48	3520.93	3540.93	3520.93	3520.93
289.62	4623.13	4649.7	3518.98	3539.68	3518.98	3518.98
289.52	4648.62	4698.91	3517.04	3538.46	3517.04	3517.04
289.42	4712.71	4742.51	3515.11	3537.29	3515.11	3515.11
289.32	4749.58	4778.93	3513.19	3536.17	3513.19	3513.19
289.22	4784.73	4806.64	3511.28	3535.11	3511.28	3511.28
289.12	4796.25	4824.4	3509.37	3534.1	3509.37	3509.38
289.02	4776	4831.34	3507.48	3533.15	3507.48	3507.5
288.92	4757.96	4827.1	3505.59	3532.26	3505.59	3505.64
288.82	4753.31	4811.85	3503.72	3531.45	3503.72	3503.82
288.72	4744.55	4786.31	3501.85	3530.71	3501.85	3502.06
288.62	4744.12	4751.65	3500	3530.05	3500	3500.4
288.52	4765.86	4709.35	3498.15	3529.47	3498.15	3498.91
288.42	4751.64	4661.15	3496.32	3528.99	3496.32	3497.71
288.32	4687.97	4608.84	3494.49	3528.6	3494.49	3497
288.22	4598.09	4554.25	3492.68	3528.33	3492.68	3497.06
288.12	4539.75	4499.22	3490.87	3528.16	3490.87	3498.36
288.02	4509.81	4445.6	3489.07	3528.12	3489.07	3501.54
287.92	4496.97	4395.31	3487.28	3528.22	3487.28	3507.54
287.82	4438.1	4350.39	3485.49	3528.46	3485.5	3517.62
287.72	4388.94	4313.09	3483.72	3528.86	3483.73	3533.41
287.62	4364.45	4285.91	3481.95	3529.43	3481.98	3556.95
287.52	4362.11	4271.61	3480.19	3530.2	3480.26	3590.62
287.42	4352	4273.1	3478.43	3531.19	3478.58	3637.07
287.32	4406.59	4293.27	3476.69	3532.41	3476.99	3699.04
287.22	4439.14	4334.82	3474.95	3533.89	3475.59	3779.03
287.12	4551.02	4399.84	3473.21	3535.67	3474.51	3878.94
287.02	4645.87	4489.48	3471.49	3537.77	3474.05	3999.64
286.92	4732.66	4603.55	3469.78	3540.25	3474.66	4140.52
286.82	4843.97	4740.44	3468.08	3543.14	3477.16	4299.23
286.72	4983.64	4896.8	3466.39	3546.5	3482.79	4471.25
286.62	5136.64	5067.96	3464.72	3550.4	3493.52	4649.99
286.52	5283.07	5248.35	3463.07	3554.91	3512.22	4827.12
286.42	5451.05	5432.32	3461.43	3560.11	3542.98	4992.95
286.32	5613.1	5615.44	3459.81	3566.12	3591.37	5137.57
286.22	5749.81	5795.26	3458.22	3573.05	3664.51	5251.43
286.12	5972.83	5972.53	3456.65	3581.06	3771.11	5326.58
286.02	6154.27	6151.73	3455.1	3590.31	3921.09	5357.58
285.92	6369.21	6340.88	3453.59	3601.03	4124.77	5342.05
285.82	6635.82	6550.94	3452.1	3613.47	4391.97	5281.02
285.72	6915.26	6793.75	3450.65	3627.96	4730.04	5178.78
285.62	7254.14	7079.85	3449.24	3644.89	5142.22	5042.38
285.52	7629.54	7415.76	3447.87	3664.76	5625.64	4880.8
285.42	8016.34	7801.27	3446.54	3688.18	6169.59	4704.06
285.32	8374.45	8228.17	3445.27	3715.95	6755.38	4521.93
285.22	8737.59	8678.89	3444.05	3749.04	7355.53	4343.42
285.12	9159.89	9127.96	3442.88	3788.75	7936.04	4175.87
285.02	9493.19	9544.51	3441.78	3836.71	8459.12	4024.62
284.92	9776.35	9896.08	3440.75	3895.01	8887	3892.95
284.82	10008.2	10153.8	3439.78	3966.44	9186.86	3782.06
284.72	10216.2	10296.2	3438.89	4054.49	9334.21	3691.66
284.62	10290.9	10314	3438.07	4163.55	9316.75	3620.2
284.52	10236.3	10211.4	3437.34	4298.92	9135.86	3565.36
284.42	10080.3	10006.5	3436.67	4466.28	8806.58	3524.49
284.32	9836.4	9727.55	3436.08	4670.58	8355.09	3494.84
284.22	9526.5	9407.14	3435.56	4912.39	7815.81	3473.92
284.12	9137.58	9071.24	3435.1	5181.87	7226.8	3459.54
284.02	8649.82	8726.65	3434.71	5450.31	6625.35	3449.9
283.92	8147.19	8353.48	3434.38	5666.19	6044.52	3443.59
283.82	7677.31	7915.63	3434.1	5769.1	5509.66	3439.55
283.72	7168.5	7394.32	3433.87	5723.53	5038.29	3437.01
283.62	6599.46	6814.02	3433.68	5545.59	4639.31	3435.45
283.52	6104.11	6230.99	3433.52	5290.37	4314.2	3434.49
283.42	5671.16	5699.04	3433.39	5016.08	4058.83	3433.92
283.32	5279.14	5247.69	3433.29	4760.56	3865.03	3433.57
283.22	4932.59	4883.45	3433.21	4540.26	3722.92	3433.35
283.12	4639.74	4598.52	3433.15	4357.82	3622.13	3433.22
283.02	4410.13	4379.45	3433.09	4209.55	3552.93	3433.13
282.92	4206.27	4212.23	3433.05	4089.85	3506.94	3433.07
282.82	4027.97	4084.36	3433.02	3993.08	3477.3	3433.03
282.72	3849.25	3985.89	3433	3914.51	3458.79	3433
282.62	3712.49	3909.13	3432.98	3850.28	3447.58	3432.98
282.52	3640.8	3848.36	3432.96	3797.36	3441	3432.96
282.42	3580.25	3799.46	3432.95	3753.44	3437.25	3432.95
282.32	3515.99	3759.42	3432.93	3716.65	3435.17	3432.93
282.22	3480.23	3726.15	3432.92	3685.62	3434.05	3432.92
282.12	3504.65	3698.11	3432.91	3659.24	3433.46	3432.91
282.02	3506.24	3674.2	3432.89	3636.67	3433.16	3432.89
281.92	3496.45	3653.61	3432.89	3617.22	3433.01	3432.89
281.82	3514.39	3635.71	3432.88	3600.36	3432.93	3432.88
281.72	3546.27	3620.06	3432.87	3585.66	3432.89	3432.87
281.62	3565.11	3606.27	3432.86	3572.78	3432.87	3432.86
281.52	3579.41	3594.05	3432.85	3561.43	3432.86	3432.85
281.42	3581.49	3583.18	3432.85	3551.38	3432.85	3432.85
281.32	3591.03	3573.45	3432.84	3542.45	3432.85	3432.84
281.22	3612.72	3564.72	3432.84	3534.48	3432.84	3432.84
281.12	3595.32	3556.84	3432.84	3527.34	3432.84	3432.84
281.02	3544.63	3549.7	3432.85	3520.92	3432.85	3432.85
280.92	3492.69	3543.22	3432.85	3515.12	3432.85	3432.85
280.82	3466.13	3537.32	3432.86	3509.88	3432.86	3432.86
280.72	3422.33	3531.91	3432.86	3505.11	3432.86	3432.86
280.62	3391.68	3526.96	3432.87	3500.78	3432.87	3432.87
280.52	3400.88	3522.4	3432.87	3496.81	3432.87	3432.87
280.42	3413.85	3518.2	3432.88	3493.19	3432.88	3432.88
280.32	3395.3	3514.31	3432.88	3489.86	3432.88	3432.88
280.22	3396.75	3510.71	3432.88	3486.8	3432.88	3432.88
280.12	3368.55	3507.36	3432.89	3483.97	3432.89	3432.89
280.02	3368.58	3504.24	3432.89	3481.36	3432.89	3432.89
279.92	3357.43	3501.34	3432.89	3478.95	3432.89	3432.89
279.82	3388.43	3498.62	3432.89	3476.7	3432.89	3432.89
279.72	3406.89	3496.08	3432.89	3474.62	3432.89	3432.89
279.62	3424.58	3493.7	3432.89	3472.68	3432.89	3432.89
279.52	3439.06	3491.46	3432.89	3470.87	3432.89	3432.89
279.42	3434.89	3489.35	3432.89	3469.18	3432.89	3432.89
279.32	3432.89	3487.37	3432.89	3467.61	3432.89	3432.89

## Sheet: Figure 1f
Zr_msd	Zi_msd	Zr_cal	Zi_cal
418.614	66.6667	423.725	80.8777
426.142	80.8989	432.959	90.9889
437.828	94.7566	444.069	101.762
451.311	110.112	457.358	112.987
468.539	124.719	472.81	124.144
489.139	138.202	490.691	134.91
512.734	148.689	510.846	144.685
538.202	156.18	532.956	152.897
564.419	161.423	557.428	159.243
590.637	163.296	582.935	163.03
616.479	159.925	609.495	164.058
641.948	153.184	635.879	162.18
665.543	144.944	660.516	157.773
686.891	137.079	684.079	151.041
705.244	129.214	705.484	142.63
721.348	121.723	724.967	132.885
736.33	114.607	741.955	122.581
749.438	107.116	756.714	112.103
761.798	100	769.312	101.924
773.034	93.633	780.201	92.1398
782.023	86.8914	789.234	83.318
793.258	80.5243	797.049	75.2062
800.749	74.9064	803.859	67.8628
808.24	68.9139	809.623	61.5675
815.73	62.9213	814.716	56.0922
823.221	57.6779	819.226	51.4707
826.966	53.1835	823.271	47.6633
834.457	49.0637	827.055	44.532
838.202	45.6929	830.578	42.1067
841.948	42.6966	833.958	40.3045
845.693	39.7004	837.236	39.0899
849.438	37.0037	840.537	38.4044
853.183	35.0562	843.779	38.2305
856.929	33.7079	847.138	38.5224
856.929	32.9963	850.675	39.279
860.674	32.1723	854.295	40.4516
860.674	31.573	858.144	42.0559
864.419	32.2472	862.12	44.0192
868.165	34.1573	866.563	46.4992
868.165	37.1536	871.208	49.3373
871.91	40.824	876.346	52.6963
875.655	45.3184	881.509	56.2443
879.401	50.1873	887.636	60.6211
883.146	56.1798	893.745	65.1172
890.637	62.5468	900.858	70.4731
894.382	69.2884	907.786	75.7805
901.873	76.779	915.533	81.7949
913.109	83.1461	925.6	89.7001
920.599	89.1386	933.928	96.2964
931.835	97.3783	944.128	104.43
946.817	107.491	955.211	113.322
958.052	118.727	967.209	122.998
973.034	130.712	980.239	133.562
988.015	142.697	994.406	145.105
1006.74	155.056	1009.68	157.619
1025.47	167.416	1026.47	171.46
1044.19	180.15	1044.18	186.166
1066.67	193.633	1063.59	202.421
1089.14	207.491	1084.96	220.501
1111.61	222.097	1107.59	239.883
1137.83	237.453	1132.26	261.316
1164.05	254.682	1158.81	284.785
1190.26	274.906	1187.45	310.644
1223.97	298.876	1218.22	339.108
1253.93	326.966	1251.35	370.644
1291.39	359.551	1286.99	405.745
1328.84	397.004	1324.99	444.65
1381.27	445.693	1366.22	488.823
1441.2	505.618	1409.12	537.195
1497.38	573.034	1455.43	592.523
1549.81	644.195	1505.57	656.513
1602.25	722.846	1557.74	728.14
1654.68	812.734	1613.56	811.163
1703.37	913.858	1672.47	906.826
1759.55	1033.71	1734.84	1018.12
1815.73	1176.03	1800.62	1147.82
1875.65	1337.08	1870.28	1300.28
1943.07	1520.6	1944.32	1480.61
2014.23	1734.08	2022.77	1693.07
2096.63	1977.53	2108.21	1949.47
2186.52	2262.17	2198.65	2247.36
2291.39	2595.51	2299.85	2607.93
2411.24	2985.02	2416.29	3048.16

## Sheet: Figure 1g
B.E.(eV)	Raw	Intensity	Peak	Sum	Background	Peak
697.8	12205.8	11467	11441.6	11441.6	11465	11443.6
697.7	12166.2	11465.1	11439.2	11439.2	11463.1	11441.2
697.6	11986.4	11463.2	11436.8	11436.8	11461.2	11438.8
697.5	11978.7	11461.3	11434.4	11434.4	11459.2	11436.4
697.4	11940	11459.4	11431.9	11431.9	11457.3	11434
697.3	12050.4	11457.5	11429.4	11429.4	11455.4	11431.5
697.2	11989.9	11455.6	11427	11427	11453.5	11429.1
697.1	12049.8	11453.7	11424.5	11424.5	11451.6	11426.6
697	12218.1	11451.9	11422	11422	11449.7	11424.2
696.9	12137.9	11450	11419.5	11419.5	11447.8	11421.7
696.8	11985.5	11448.2	11417	11417	11445.9	11419.2
696.7	11837.2	11446.3	11414.5	11414.5	11444	11416.8
696.6	11937.6	11444.5	11411.9	11411.9	11442.2	11414.3
696.5	11990.2	11442.7	11409.4	11409.4	11440.3	11411.8
696.4	11924.3	11440.9	11406.8	11406.8	11438.5	11409.2
696.3	11943.5	11439.1	11404.3	11404.3	11436.7	11406.7
696.2	11959.5	11437.4	11401.7	11401.7	11434.9	11404.2
696.1	11942.3	11435.6	11399.1	11399.1	11433.1	11401.6
696	11891.9	11433.9	11396.5	11396.5	11431.3	11399.1
695.9	11866.1	11432.2	11393.9	11393.9	11429.6	11396.5
695.8	11739.8	11430.5	11391.3	11391.3	11427.8	11393.9
695.7	11800.6	11428.8	11388.6	11388.6	11426.1	11391.3
695.6	11780.5	11427.2	11386	11386	11424.4	11388.7
695.5	11628.4	11425.5	11383.3	11383.3	11422.8	11386.1
695.4	11648.1	11424	11380.7	11380.7	11421.1	11383.5
695.3	11685.5	11422.4	11378	11378	11419.5	11380.9
695.2	11519.6	11420.9	11375.3	11375.3	11418	11378.2
695.1	11479.6	11419.4	11372.6	11372.6	11416.4	11375.5
695	11629	11417.9	11369.8	11369.8	11414.9	11372.9
694.9	11735.4	11416.5	11367.1	11367.1	11413.4	11370.2
694.8	11653	11415.1	11364.3	11364.3	11412	11367.5
694.7	11559.9	11413.8	11361.6	11361.6	11410.6	11364.8
694.6	11525.3	11412.5	11358.8	11358.8	11409.2	11362
694.5	11429	11411.2	11356	11356	11407.9	11359.3
694.4	11396.5	11410	11353.2	11353.2	11406.7	11356.5
694.3	11538.9	11408.9	11350.4	11350.4	11405.5	11353.8
694.2	11545.8	11407.8	11347.5	11347.5	11404.3	11351
694.1	11476.3	11406.8	11344.7	11344.7	11403.3	11348.2
694	11496.1	11405.9	11341.8	11341.8	11402.3	11345.4
693.9	11606	11405	11338.9	11338.9	11401.4	11342.6
693.8	11436.3	11404.3	11336	11336	11400.5	11339.8
693.7	11603.1	11403.6	11333.1	11333.1	11399.8	11337
693.6	11517.8	11403	11330.2	11330.2	11399.1	11334.1
693.5	11349.2	11402.5	11327.3	11327.3	11398.5	11331.3
693.4	11286.3	11402.2	11324.3	11324.3	11398.1	11328.4
693.3	11403.3	11401.9	11321.4	11321.4	11397.8	11325.5
693.2	11548.8	11401.8	11318.4	11318.4	11397.5	11322.6
693.1	11575.4	11401.8	11315.4	11315.4	11397.5	11319.7
693	11476.6	11402	11312.4	11312.4	11397.5	11316.8
692.9	11291.9	11402.3	11309.4	11309.4	11397.8	11313.9
692.8	11270.3	11402.8	11306.3	11306.3	11398.2	11311
692.7	11301.8	11403.5	11303.3	11303.3	11398.8	11308
692.6	11112.4	11404.4	11300.2	11300.2	11399.5	11305.1
692.5	11179.2	11405.5	11297.2	11297.2	11400.5	11302.1
692.4	11363.9	11406.8	11294.1	11294.1	11401.8	11299.1
692.3	11446.4	11408.4	11291	11291	11403.2	11296.2
692.2	11509.6	11410.3	11287.9	11287.9	11405	11293.2
692.1	11366.9	11412.5	11284.7	11284.7	11407.1	11290.2
692	11297.1	11415	11281.6	11281.6	11409.5	11287.2
691.9	11371.4	11417.9	11278.5	11278.5	11412.2	11284.1
691.8	11328.1	11421.1	11275.3	11275.3	11415.3	11281.1
691.7	11258.6	11424.8	11272.1	11272.1	11418.8	11278.1
691.6	11140.7	11429	11268.9	11268.9	11422.8	11275
691.5	11077.6	11433.6	11265.7	11265.7	11427.3	11272
691.4	11106.5	11438.8	11262.5	11262.5	11432.4	11269
691.3	10999.8	11444.6	11259.3	11259.3	11438	11265.9
691.2	11213.6	11451.1	11256	11256	11444.3	11262.8
691.1	11061.9	11458.2	11252.8	11252.8	11451.3	11259.7
691	11208.9	11466.2	11249.5	11249.5	11459.1	11256.7
690.9	11175.1	11475	11246.2	11246.2	11467.7	11253.6
690.8	11151.6	11484.9	11242.9	11242.9	11477.3	11250.5
690.7	11266.2	11495.7	11239.6	11239.6	11487.9	11247.4
690.6	11231.9	11507.7	11236.3	11236.3	11499.7	11244.3
690.5	11203.9	11521	11233	11233	11512.8	11241.2
690.4	10995.3	11535.7	11229.6	11229.6	11527.2	11238.1
690.3	10965.1	11551.9	11226.3	11226.3	11543.2	11235
690.2	11148.9	11569.8	11222.9	11222.9	11560.8	11231.9
690.1	11289.7	11589.5	11219.5	11219.5	11580.2	11228.8
690	11284.6	11611.2	11216.1	11216.1	11601.7	11225.7
689.9	11213.2	11635.1	11212.7	11212.7	11625.3	11222.6
689.8	11335.6	11661.5	11209.3	11209.3	11651.3	11219.5
689.7	11308.3	11690.3	11205.9	11205.9	11679.8	11216.4
689.6	11539	11721.9	11202.5	11202.5	11711	11213.3
689.5	11457.3	11756.3	11199	11199	11745.1	11210.3
689.4	11443.3	11793.7	11195.6	11195.6	11782.1	11207.2
689.3	11539.5	11834.2	11192.2	11192.2	11822.2	11204.2
689.2	11618.8	11877.6	11188.7	11188.7	11865.1	11201.2
689.1	11641	11923.8	11185.3	11185.3	11910.9	11198.2
689	11871	11972.4	11181.8	11181.8	11959	11195.2
688.9	11905.9	12022.8	11178.4	11178.4	12009	11192.2
688.8	12038.6	12074.4	11174.9	11174.9	12060	11189.3
688.7	12066.6	12125.8	11171.4	11171.5	12110.8	11186.4
688.6	12048.7	12175.8	11168	11168	12160.2	11183.6
688.5	12140.4	12222.5	11164.5	11164.5	12206.2	11180.7
688.4	12302	12264.1	11161.1	11161.1	12247.2	11178
688.3	12427.4	12298.6	11157.6	11157.7	12280.9	11175.2
688.2	12449.5	12324.2	11154.2	11154.4	12305.7	11172.6
688.1	12506.3	12339.3	11150.8	11151.1	12319.8	11170
688	12332.7	12343	11147.4	11148	12322.4	11167.4
687.9	12287.7	12335.1	11144	11145.1	12313	11164.9
687.8	12566	12316.1	11140.6	11142.7	12292	11162.5
687.7	12297.8	12287.4	11137.2	11141.1	12260.5	11160.2
687.6	12143.3	12251.1	11133.8	11140.9	12219.9	11157.9
687.5	12194.9	12210.1	11130.4	11143	12172.1	11155.8
687.4	12070.2	12167.8	11127	11148.9	12119.2	11153.7
687.3	12050.8	12128.2	11123.7	11160.7	12063	11151.8
687.2	12104.6	12096.5	11120.3	11181.8	12005.4	11150
687.1	12106.4	12078.7	11116.9	11216.7	11947.5	11148.3
687	12139.8	12082.4	11113.6	11272	11890.8	11146.8
686.9	12284.8	12116.9	11110.2	11356.1	11835.9	11145.4
686.8	12309.3	12194	11106.9	11480.3	11783.3	11144.3
686.7	12695.4	12327.7	11103.6	11658	11733.6	11143.3
686.6	12843	12534.4	11100.3	11905.5	11686.8	11142.6
686.5	13297.3	12831.9	11097	12240.7	11643	11142.2
686.4	13680.6	13239.4	11093.7	12682.4	11602.3	11142.1
686.3	14066.5	13775.1	11090.5	13249.3	11564.4	11142.3
686.2	15008.2	14453.7	11087.2	13955.9	11529.2	11143
686.1	15948.7	15285.5	11084.1	14812.8	11496.6	11144.2
686	16938.4	16270.8	11080.9	15820.3	11466.5	11145.9
685.9	18139.5	17400.7	11077.9	16969.6	11438.6	11148.3
685.8	19219.6	18653.5	11074.9	18239.1	11412.8	11151.5
685.7	20559.7	19991.6	11072	19591.2	11388.9	11155.6
685.6	21836.1	21367.1	11069.2	20978	11366.8	11160.8
685.5	22925	22718	11066.5	22337.5	11346.3	11167.2
685.4	24482.4	23977.5	11064	23602.8	11327.4	11175.2
685.3	25344.2	25077.1	11061.6	24705.3	11309.9	11185.1
685.2	26221.3	25950.7	11059.3	25578.5	11293.7	11197.2
685.1	26839.6	26545.2	11057.3	26169	11278.8	11212
685	27121	26822.6	11055.4	26438	11264.9	11230.4
684.9	26997	26766.2	11053.6	26368.3	11252.2	11253
684.8	26921.7	26381.2	11052.1	25963.9	11240.4	11281.2
684.7	26284.2	25695.9	11050.7	25251.6	11229.5	11316.3
684.6	25574.3	24756.4	11049.5	24275.7	11219.4	11360.3
684.5	24499.4	23625.5	11048.5	23096.9	11210.1	11415.5
684.4	23451.5	22373.1	11047.6	21782.1	11201.5	11484.6
684.3	22426	21070.7	11046.9	20399.9	11193.6	11570.9
684.2	20978	19788.2	11046.2	19017.3	11186.2	11677.1
684.1	19780.9	18582.5	11045.7	17689	11179.5	11805.4
684	18290.3	17498	11045.3	16461	11173.1	11954.4
683.9	17012.3	16556.3	11045	15363	11167.3	12116
683.8	15888.6	15754.3	11044.7	14411.4	11161.8	12270.4
683.7	15109.2	15066	11044.5	13612.2	11156.8	12386
683.6	14194.7	14452.1	11044.3	12959.3	11152	12429.4
683.5	13672.3	13886.2	11044.2	12441.2	11147.5	12385.7
683.4	13285.2	13366	11044	12040.9	11143.4	12269.9
683.3	12570.6	12906	11044	11739.5	11139.4	12115.1
683.2	12246.8	12519.7	11043.9	11518.6	11135.7	11953.1
683.1	12027.3	12208.8	11043.9	11360.6	11132.2	11803.6
683	11729.3	11966.7	11043.8	11250.6	11129	11674.8
682.9	11583.2	11782	11043.8	11175.8	11125.9	11567.8
682.8	11507.2	11642.4	11043.7	11126.2	11122.9	11480.8
682.7	11542.2	11537.5	11043.7	11094.1	11120.1	11410.8
682.6	11537.6	11458.3	11043.7	11073.8	11117.5	11354.5
682.5	11352.7	11398.1	11043.7	11061.2	11115	11309.3
682.4	11141.1	11351.7	11043.7	11053.7	11112.6	11272.8
682.3	11186.3	11315.3	11043.7	11049.3	11110.3	11243.1
682.2	11319.1	11286.2	11043.7	11046.7	11108.1	11218.7
682.1	11192.5	11262.5	11043.7	11045.3	11106.1	11198.4
682	11088.4	11242.8	11043.6	11044.5	11104.1	11181.5
681.9	10997.2	11226.2	11043.6	11044.1	11102.3	11167.1
681.8	11297.5	11211.9	11043.6	11043.9	11100.5	11154.9
681.7	11158.4	11199.6	11043.6	11043.8	11098.8	11144.3
681.6	11102.7	11188.7	11043.6	11043.7	11097.1	11135.2
681.5	11109.8	11179.2	11043.7	11043.7	11095.6	11127.2
681.4	11290.8	11170.7	11043.7	11043.7	11094.1	11120.2
681.3	11117.3	11163.1	11043.7	11043.7	11092.7	11114.1
681.2	11172.8	11156.3	11043.7	11043.7	11091.3	11108.6
681.1	11121.2	11150.1	11043.7	11043.7	11090	11103.8
681	11063.3	11144.5	11043.7	11043.7	11088.7	11099.5
680.9	11035.4	11139.4	11043.7	11043.7	11087.5	11095.6
680.8	11054.8	11134.8	11043.7	11043.7	11086.4	11092.1
680.7	10962.7	11130.5	11043.7	11043.7	11085.3	11088.9
680.6	11003.7	11126.5	11043.7	11043.7	11084.2	11086.1
680.5	11010.1	11122.9	11043.7	11043.7	11083.2	11083.5
680.4	10935.7	11119.5	11043.7	11043.7	11082.2	11081.1
680.3	11019.8	11116.4	11043.8	11043.8	11081.2	11078.9
680.2	10942.3	11113.5	11043.8	11043.8	11080.3	11077
680.1	11028.1	11110.8	11043.8	11043.8	11079.4	11075.1
680	11046.6	11108.3	11043.8	11043.8	11078.6	11073.5
679.9	10964.1	11105.9	11043.8	11043.8	11077.8	11071.9
679.8	10979.3	11103.7	11043.8	11043.8	11077	11070.5
679.7	11250	11101.6	11043.8	11043.8	11076.2	11069.2
679.6	11223.7	11099.6	11043.8	11043.8	11075.4	11068
679.5	11155.2	11097.8	11043.8	11043.8	11074.7	11066.8
679.4	11128	11096	11043.8	11043.8	11074	11065.8
679.3	11104.6	11094.3	11043.8	11043.8	11073.4	11064.8
679.2	10992.9	11092.8	11043.8	11043.8	11072.7	11063.9
679.1	11027	11091.3	11043.8	11043.8	11072.1	11063
679	11070.1	11089.9	11043.9	11043.9	11071.5	11062.2
678.9	11015.8	11088.5	11043.9	11043.9	11070.9	11061.5
678.8	11062.1	11087.2	11043.9	11043.9	11070.4	11060.7
678.7	10834.7	11086	11043.9	11043.9	11069.8	11060.1
678.6	10723	11084.9	11043.9	11043.9	11069.3	11059.5
678.5	10913	11083.8	11043.9	11043.9	11068.8	11058.9
678.4	10999.1	11082.7	11043.9	11043.9	11068.3	11058.3
678.3	10971.3	11081.7	11043.9	11043.9	11067.8	11057.8
678.2	11054.3	11080.7	11043.9	11043.9	11067.3	11057.3
678.1	10919.3	11079.8	11043.9	11043.9	11066.9	11056.8
678	11070.7	11078.9	11043.9	11043.9	11066.4	11056.3
677.9	10978.3	11078	11043.9	11043.9	11066	11055.9
677.8	11043.9	11077.2	11043.9	11043.9	11065.6	11055.5

## Sheet: Figure 3a
Bare Cu					PHS-Cu					Inset of Fig.3a
-0.2	0.42965	0.2	0.42965		-0.19	1.05577	0.19	1.05577		PHS-Cu	0.78
-0.199	0.42318	0.199	0.42318		-0.189	1.04297	0.189	1.04297		Bare Cu	0.18
-0.198	0.41664	0.198	0.41664		-0.188	1.02485	0.188	1.02485
-0.197	0.41	0.197	0.41		-0.187	0.98534	0.187	0.98534
-0.196	0.40401	0.196	0.40401		-0.186	0.96218	0.186	0.96218
-0.195	0.3972	0.195	0.3972		-0.185	0.95784	0.185	0.95784
-0.194	0.39087	0.194	0.39087		-0.184	0.94425	0.184	0.94425
-0.193	0.38388	0.193	0.38388		-0.183	0.9213	0.183	0.9213
-0.192	0.37738	0.192	0.37738		-0.182	0.90505	0.182	0.90505
-0.191	0.37078	0.191	0.37078		-0.181	0.88527	0.181	0.88527
-0.19	0.3643	0.19	0.3643		-0.18	0.86454	0.18	0.86454
-0.189	0.35753	0.189	0.35753		-0.179	0.84073	0.179	0.84073
-0.188	0.35067	0.188	0.35067		-0.178	0.8114	0.178	0.8114
-0.187	0.34433	0.187	0.34433		-0.177	0.75462	0.177	0.75462
-0.186	0.33729	0.186	0.33729		-0.176	0.71662	0.176	0.71662
-0.185	0.33036	0.185	0.33036		-0.175	0.68811	0.175	0.68811
-0.184	0.32375	0.184	0.32375		-0.174	0.67148	0.174	0.67148
-0.183	0.31641	0.183	0.31641		-0.173	0.65314	0.173	0.65314
-0.182	0.30962	0.182	0.30962		-0.172	0.63277	0.172	0.63277
-0.181	0.30207	0.181	0.30207		-0.171	0.61292	0.171	0.61292
-0.18	0.29531	0.18	0.29531		-0.17	0.58745	0.17	0.58745
-0.179	0.28823	0.179	0.28823		-0.169	0.56836	0.169	0.56836
-0.178	0.28104	0.178	0.28104		-0.168	0.55559	0.168	0.55559
-0.177	0.27399	0.177	0.27399		-0.167	0.5432	0.167	0.5432
-0.176	0.2666	0.176	0.2666		-0.166	0.53248	0.166	0.53248
-0.175	0.25983	0.175	0.25983		-0.165	0.52397	0.165	0.52397
-0.174	0.25222	0.174	0.25222		-0.164	0.51585	0.164	0.51585
-0.173	0.24475	0.173	0.24475		-0.163	0.50656	0.163	0.50656
-0.172	0.23691	0.172	0.23691		-0.162	0.49438	0.162	0.49438
-0.171	0.22972	0.171	0.22972		-0.161	0.48183	0.161	0.48183
-0.17	0.22164	0.17	0.22164		-0.16	0.47078	0.16	0.47078
-0.169	0.2145	0.169	0.2145		-0.159	0.46249	0.159	0.46249
-0.168	0.20616	0.168	0.20616		-0.158	0.45502	0.158	0.45502
-0.167	0.19852	0.167	0.19852		-0.157	0.44892	0.157	0.44892
-0.166	0.19103	0.166	0.19103		-0.156	0.44322	0.156	0.44322
-0.165	0.18315	0.165	0.18315		-0.155	0.43967	0.155	0.43967
-0.164	0.17428	0.164	0.17428		-0.154	0.43762	0.154	0.43762
-0.163	0.16642	0.163	0.16642		-0.153	0.43591	0.153	0.43591
-0.162	0.15814	0.162	0.15814		-0.152	0.43384	0.152	0.43384
-0.161	0.14972	0.161	0.14972		-0.151	0.43229	0.151	0.43229
-0.16	0.14239	0.16	0.14239		-0.15	0.42951	0.15	0.42951
-0.159	0.13276	0.159	0.13276		-0.149	0.42741	0.149	0.42741
-0.158	0.12485	0.158	0.12485		-0.148	0.42531	0.148	0.42531
-0.157	0.11714	0.157	0.11714		-0.147	0.42372	0.147	0.42372
-0.156	0.10569	0.156	0.10569		-0.146	0.42141	0.146	0.42141
-0.155	0.09734	0.155	0.09734		-0.145	0.41927	0.145	0.41927
-0.154	0.08851	0.154	0.08851		-0.144	0.41712	0.144	0.41712
-0.153	0.07987	0.153	0.07987		-0.143	0.41496	0.143	0.41496
-0.152	0.07143	0.152	0.07143		-0.142	0.41315	0.142	0.41315
-0.151	0.06249	0.151	0.06249		-0.141	0.41152	0.141	0.41152
-0.15	0.05376	0.15	0.05376		-0.14	0.40988	0.14	0.40988
-0.149	0.04524	0.149	0.04524		-0.139	0.40768	0.139	0.40768
-0.148	0.03657	0.148	0.03657		-0.138	0.40528	0.138	0.40528
-0.147	0.02776	0.147	0.02776		-0.137	0.40306	0.137	0.40306
-0.146	0.01917	0.146	0.01917		-0.136	0.40082	0.136	0.40082
-0.145	0.01084	0.145	0.01084		-0.135	0.39895	0.135	0.39895
-0.144	0.00237	0.144	0.00237		-0.134	0.39669	0.134	0.39669
-0.143	-0.00583	0.143	-0.00583		-0.133	0.39442	0.133	0.39442
-0.142	-0.01417	0.142	-0.01417		-0.132	0.39213	0.132	0.39213
-0.141	-0.02265	0.141	-0.02265		-0.131	0.38965	0.131	0.38965
-0.14	-0.03084	0.14	-0.03084		-0.13	0.38734	0.13	0.38734
-0.139	-0.03873	0.139	-0.03873		-0.129	0.38501	0.129	0.38501
-0.138	-0.04629	0.138	-0.04629		-0.128	0.38248	0.128	0.38248
-0.137	-0.05443	0.137	-0.05443		-0.127	0.38013	0.127	0.38013
-0.136	-0.06177	0.136	-0.06177		-0.126	0.37717	0.126	0.37717
-0.135	-0.06922	0.135	-0.06922		-0.125	0.37459	0.125	0.37459
-0.134	-0.07678	0.134	-0.07678		-0.124	0.3722	0.124	0.3722
-0.133	-0.08398	0.133	-0.08398		-0.123	0.36918	0.123	0.36918
-0.132	-0.09128	0.132	-0.09128		-0.122	0.36655	0.122	0.36655
-0.131	-0.0977	0.131	-0.0977		-0.121	0.36349	0.121	0.36349
-0.13	-0.1047	0.13	-0.1047		-0.12	0.36103	0.12	0.36103
-0.129	-0.11139	0.129	-0.11139		-0.119	0.35772	0.119	0.35772
-0.128	-0.11771	0.128	-0.11771		-0.118	0.35523	0.118	0.35523
-0.127	-0.12411	0.127	-0.12411		-0.117	0.35209	0.117	0.35209
-0.126	-0.13027	0.126	-0.13027		-0.116	0.34871	0.116	0.34871
-0.125	-0.13597	0.125	-0.13597		-0.115	0.34551	0.115	0.34551
-0.124	-0.14212	0.124	-0.14212		-0.114	0.3423	0.114	0.3423
-0.123	-0.14785	0.123	-0.14785		-0.113	0.33884	0.113	0.33884
-0.122	-0.15309	0.122	-0.15309		-0.112	0.33557	0.112	0.33557
-0.121	-0.15873	0.121	-0.15873		-0.111	0.33139	0.111	0.33139
-0.12	-0.1634	0.12	-0.1634		-0.11	0.32806	0.11	0.32806
-0.119	-0.16853	0.119	-0.16853		-0.109	0.3247	0.109	0.3247
-0.118	-0.17364	0.118	-0.17364		-0.108	0.32041	0.108	0.32041
-0.117	-0.1777	0.117	-0.1777		-0.107	0.31699	0.107	0.31699
-0.116	-0.18256	0.116	-0.18256		-0.106	0.31354	0.106	0.31354
-0.115	-0.18693	0.115	-0.18693		-0.105	0.30913	0.105	0.30913
-0.114	-0.19098	0.114	-0.19098		-0.104	0.30491	0.104	0.30491
-0.113	-0.19543	0.113	-0.19543		-0.103	0.30112	0.103	0.30112
-0.112	-0.19931	0.112	-0.19931		-0.102	0.29681	0.102	0.29681
-0.111	-0.20328	0.111	-0.20328		-0.101	0.29222	0.101	0.29222
-0.11	-0.20721	0.11	-0.20721		-0.1	0.28782	0.1	0.28782
-0.109	-0.21106	0.109	-0.21106		-0.099	0.28337	0.099	0.28337
-0.108	-0.21487	0.108	-0.21487		-0.098	0.27863	0.098	0.27863
-0.107	-0.2184	0.107	-0.2184		-0.097	0.27408	0.097	0.27408
-0.106	-0.22207	0.106	-0.22207		-0.096	0.26922	0.096	0.26922
-0.105	-0.22597	0.105	-0.22597		-0.095	0.26457	0.095	0.26457
-0.104	-0.22938	0.104	-0.22938		-0.094	0.2596	0.094	0.2596
-0.103	-0.23334	0.103	-0.23334		-0.093	0.25484	0.093	0.25484
-0.102	-0.23719	0.102	-0.23719		-0.092	0.24813	0.092	0.24813
-0.101	-0.24061	0.101	-0.24061		-0.091	0.24296	0.091	0.24296
-0.1	-0.24506	0.1	-0.24506		-0.09	0.23772	0.09	0.23772
-0.099	-0.249	0.099	-0.249		-0.089	0.23241	0.089	0.23241
-0.098	-0.25312	0.098	-0.25312		-0.088	0.22675	0.088	0.22675
-0.097	-0.25774	0.097	-0.25774		-0.087	0.2213	0.087	0.2213
-0.096	-0.26213	0.096	-0.26213		-0.086	0.21578	0.086	0.21578
-0.095	-0.26684	0.095	-0.26684		-0.085	0.21018	0.085	0.21018
-0.094	-0.27202	0.094	-0.27202		-0.084	0.20451	0.084	0.20451
-0.093	-0.27682	0.093	-0.27682		-0.083	0.19875	0.083	0.19875
-0.092	-0.28246	0.092	-0.28246		-0.082	0.19292	0.082	0.19292
-0.091	-0.28758	0.091	-0.28758		-0.081	0.18731	0.081	0.18731
-0.09	-0.29342	0.09	-0.29342		-0.08	0.18163	0.08	0.18163
-0.089	-0.29955	0.089	-0.29955		-0.079	0.17555	0.079	0.17555
-0.088	-0.3053	0.088	-0.3053		-0.078	0.17003	0.078	0.17003
-0.087	-0.31157	0.087	-0.31157		-0.077	0.1641	0.077	0.1641
-0.086	-0.31816	0.086	-0.31816		-0.076	0.15809	0.076	0.15809
-0.085	-0.3246	0.085	-0.3246		-0.075	0.15233	0.075	0.15233
-0.084	-0.33159	0.084	-0.33159		-0.074	0.14648	0.074	0.14648
-0.083	-0.33845	0.083	-0.33845		-0.073	0.14021	0.073	0.14021
-0.082	-0.34515	0.082	-0.34515		-0.072	0.13454	0.072	0.13454
-0.081	-0.35245	0.081	-0.35245		-0.071	0.12844	0.071	0.12844
-0.08	-0.35934	0.08	-0.35934		-0.07	0.12262	0.07	0.12262
-0.079	-0.36719	0.079	-0.36719		-0.069	0.11671	0.069	0.11671
-0.078	-0.37507	0.078	-0.37507		-0.068	0.11071	0.068	0.11071
-0.077	-0.38281	0.077	-0.38281		-0.067	0.10501	0.067	0.10501
-0.076	-0.39094	0.076	-0.39094		-0.066	0.09884	0.066	0.09884
-0.075	-0.39894	0.075	-0.39894		-0.065	0.09297	0.065	0.09297
-0.074	-0.40734	0.074	-0.40734		-0.064	0.08702	0.064	0.08702
-0.073	-0.41597	0.073	-0.41597		-0.063	0.08057	0.063	0.08057
-0.072	-0.42438	0.072	-0.42438		-0.062	0.07402	0.062	0.07402
-0.071	-0.43322	0.071	-0.43322		-0.061	0.06762	0.061	0.06762
-0.07	-0.44222	0.07	-0.44222		-0.06	0.06103	0.06	0.06103
-0.069	-0.45048	0.069	-0.45048		-0.059	0.05429	0.059	0.05429
-0.068	-0.46021	0.068	-0.46021		-0.058	0.04704	0.058	0.04704
-0.067	-0.4694	0.067	-0.4694		-0.057	0.04007	0.057	0.04007
-0.066	-0.47812	0.066	-0.47812		-0.056	0.03256	0.056	0.03256
-0.065	-0.48797	0.065	-0.48797		-0.055	0.02478	0.055	0.02478
-0.064	-0.49736	0.064	-0.49736		-0.054	0.01699	0.054	0.01699
-0.063	-0.50692	0.063	-0.50692		-0.053	0.00876	0.053	0.00876
-0.062	-0.51667	0.062	-0.51667		-0.052	0.000364152	0.052	0.000364152
-0.061	-0.52627	0.061	-0.52627		-0.051	-0.00791	0.051	-0.00791
-0.06	-0.53676	0.06	-0.53676		-0.05	-0.01686	0.05	-0.01686
-0.059	-0.54675	0.059	-0.54675		-0.049	-0.02596	0.049	-0.02596
-0.058	-0.55732	0.058	-0.55732		-0.048	-0.03526	0.048	-0.03526
-0.057	-0.56811	0.057	-0.56811		-0.047	-0.04462	0.047	-0.04462
-0.056	-0.57798	0.056	-0.57798		-0.046	-0.05419	0.046	-0.05419
-0.055	-0.58923	0.055	-0.58923		-0.045	-0.06416	0.045	-0.06416
-0.054	-0.60033	0.054	-0.60033		-0.044	-0.07461	0.044	-0.07461
-0.053	-0.61045	0.053	-0.61045		-0.043	-0.08491	0.043	-0.08491
-0.052	-0.62246	0.052	-0.62246		-0.042	-0.09585	0.042	-0.09585
-0.051	-0.63433	0.051	-0.63433		-0.041	-0.1067	0.041	-0.1067
-0.05	-0.64561	0.05	-0.64561		-0.04	-0.11811	0.04	-0.11811
-0.049	-0.65759	0.049	-0.65759		-0.039	-0.12998	0.039	-0.12998
-0.048	-0.66987	0.048	-0.66987		-0.038	-0.14158	0.038	-0.14158
-0.047	-0.68246	0.047	-0.68246		-0.037	-0.15351	0.037	-0.15351
-0.046	-0.69488	0.046	-0.69488		-0.036	-0.16623	0.036	-0.16623
-0.045	-0.70695	0.045	-0.70695		-0.035	-0.17914	0.035	-0.17914
-0.044	-0.72052	0.044	-0.72052		-0.034	-0.19246	0.034	-0.19246
-0.043	-0.7334	0.043	-0.7334		-0.033	-0.20573	0.033	-0.20573
-0.042	-0.74663	0.042	-0.74663		-0.032	-0.2197	0.032	-0.2197
-0.041	-0.76133	0.041	-0.76133		-0.031	-0.23425	0.031	-0.23425
-0.04	-0.77398	0.04	-0.77398		-0.03	-0.24861	0.03	-0.24861
-0.039	-0.78892	0.039	-0.78892		-0.029	-0.26423	0.029	-0.26423
-0.038	-0.80372	0.038	-0.80372		-0.028	-0.27969	0.028	-0.27969
-0.037	-0.81771	0.037	-0.81771		-0.027	-0.29585	0.027	-0.29585
-0.036	-0.83469	0.036	-0.83469		-0.026	-0.31299	0.026	-0.31299
-0.035	-0.85003	0.035	-0.85003		-0.025	-0.33021	0.025	-0.33021
-0.034	-0.86608	0.034	-0.86608		-0.024	-0.34852	0.024	-0.34852
-0.033	-0.88338	0.033	-0.88338		-0.023	-0.36733	0.023	-0.36733
-0.032	-0.89958	0.032	-0.89958		-0.022	-0.38703	0.022	-0.38703
-0.031	-0.91733	0.031	-0.91733		-0.021	-0.40852	0.021	-0.40852
-0.03	-0.93573	0.03	-0.93573		-0.02	-0.43035	0.02	-0.43035
-0.029	-0.95292	0.029	-0.95292		-0.019	-0.4528	0.019	-0.4528
-0.028	-0.9727	0.028	-0.9727		-0.018	-0.47718	0.018	-0.47718
-0.027	-0.99241	0.027	-0.99241		-0.017	-0.50258	0.017	-0.50258
-0.026	-1.01261	0.026	-1.01261		-0.016	-0.52966	0.016	-0.52966
-0.025	-1.03495	0.025	-1.03495		-0.015	-0.55863	0.015	-0.55863
-0.024	-1.05598	0.024	-1.05598		-0.014	-0.58835	0.014	-0.58835
-0.023	-1.0818	0.023	-1.0818		-0.013	-0.62261	0.013	-0.62261
-0.022	-1.10641	0.022	-1.10641		-0.012	-0.65705	0.012	-0.65705
-0.021	-1.12918	0.021	-1.12918		-0.011	-0.69516	0.011	-0.69516
-0.02	-1.1563	0.02	-1.1563		-0.01	-0.73745	0.01	-0.73745
-0.019	-1.18324	0.019	-1.18324		-0.009	-0.78524	0.009	-0.78524
-0.018	-1.21034	0.018	-1.21034		-0.008	-0.83666	0.008	-0.83666
-0.017	-1.24189	0.017	-1.24189		-0.007	-0.89506	0.007	-0.89506
-0.016	-1.27194	0.016	-1.27194		-0.006	-0.95947	0.006	-0.95947
-0.015	-1.30505	0.015	-1.30505		-0.005	-1.03845	0.005	-1.03845
-0.014	-1.34087	0.014	-1.34087		-0.004	-1.13151	0.004	-1.13151
-0.013	-1.37841	0.013	-1.37841		-0.003	-1.249	0.003	-1.249
-0.012	-1.42143	0.012	-1.42143		-0.002	-1.41435	0.002	-1.41435
-0.011	-1.46377	0.011	-1.46377		-0.001	-1.67582	0.001	-1.67582
-0.01	-1.51101	0.01	-1.51101		1.9082e-17	-3.00391	-1.9082e-17	-3.00391
-0.009	-1.56696	0.009	-1.56696		--		--
-0.008	-1.62304	0.008	-1.62304		--		--
-0.007	-1.69033	0.007	-1.69033		--		--
-0.006	-1.76669	0.006	-1.76669		--		--
-0.005	-1.8463	0.005	-1.8463		--		--
-0.004	-1.96116	0.004	-1.96116		--		--
-0.003	-2.09152	0.003	-2.09152		--		--
-0.002	-2.25405	0.002	-2.25405		--		--
-0.001	-2.54844	0.001	-2.54844		--		--
0	-3.27313	0	-3.27313		--		--
--	--	--	--
--	--	--	--
--	--	--	--
--	--	--	--
--	--	--	--
--	--	--	--
--	--	--	--
--	--	--	--
--	--	--	--
--	--	--	--
--	--	--	--
--	--	--	--
--	--	--	--
--	--	--	--
--	--	--	--
--	--	--	--
--	--	--	--
--	--	--	--

## Sheet: Figure 3b
PHS-Cu		Bare Cu
3.59712	1.41	3.59712	0.58
3.53357	1.81	3.53357	1.01
3.47222	2.25	3.47222	1.4
3.41297	2.47	3.41297	1.5
3.3557	2.63	3.3557	1.84
3.30033	2.87	3.30033	2.29
3.24675	3.18	3.24675	2.71

## Sheet: Figure 3c
1st cycle				5th cycle				20th cycle				40th cycle
Zr_msd	Zi_msd	Zr_cal	Zi_cal	Zr_msd	Zi_msd	Zr_cal	Zi_cal	Zr_msd	Zi_msd	Zr_cal	Zi_cal	Zr_msd	Zi_msd	Zr_cal	Zi_cal
1.66954	0.13885	1.7103	0.21536	1.77915	0.1649	1.84081	0.23416	1.90454	0.14872	1.96286	0.24283	2.16128	0.14465	2.22224	0.23528
1.69887	0.20343	1.73051	0.25522	1.81913	0.23677	1.86403	0.27549	1.94072	0.2246	1.98656	0.28527	2.1977	0.21719	2.24548	0.27538
1.73308	0.2693	1.75547	0.30185	1.86392	0.30713	1.89232	0.32348	1.98162	0.29995	2.01513	0.33467	2.23872	0.28896	2.27322	0.32198
1.772	0.3381	1.7864	0.35614	1.91279	0.37766	1.92683	0.37894	2.02696	0.37694	2.04965	0.39196	2.28318	0.36191	2.30638	0.37596
1.81905	0.41142	1.8248	0.41891	1.96984	0.45056	1.96901	0.44265	2.0814	0.45786	2.09144	0.45811	2.33585	0.43828	2.34606	0.43831
1.87543	0.49032	1.87253	0.4909	2.03555	0.5271	2.02059	0.51527	2.14541	0.54397	2.14209	0.53411	2.39706	0.51929	2.39364	0.51006
1.94205	0.57533	1.93185	0.57257	2.11011	0.60778	2.08365	0.59725	2.21904	0.63575	2.20354	0.62084	2.46628	0.60584	2.45073	0.59222
2.02368	0.66729	2.00541	0.66396	2.19751	0.69365	2.16061	0.68869	2.30748	0.73468	2.27811	0.71903	2.54845	0.69962	2.51928	0.68577
2.12128	0.76521	2.09623	0.76443	2.29814	0.78453	2.25422	0.78912	2.41078	0.84036	2.36851	0.82909	2.64338	0.80116	2.60163	0.79155
2.23537	0.86734	2.20754	0.87241	2.41154	0.87961	2.36738	0.8973	2.52867	0.95209	2.47787	0.9509	2.74912	0.91013	2.70048	0.91012
2.37157	0.97328	2.34244	0.98506	2.54354	0.9808	2.503	1.011	2.66585	1.07138	2.60961	1.08363	2.87012	1.02864	2.81893	1.04163
2.53146	1.08048	2.50342	1.09814	2.69287	1.0865	2.66356	1.12678	2.81959	1.1967	2.76731	1.22541	3.00751	1.1583	2.96043	1.18557
2.71298	1.18361	2.69165	1.206	2.86033	1.19463	2.85063	1.24	2.99256	1.32911	2.95437	1.37314	3.16302	1.30033	3.12864	1.3406
2.91951	1.27843	2.90627	1.30199	3.05407	1.30424	3.06426	1.34496	3.19242	1.46992	3.17356	1.52231	3.3446	1.45649	3.32721	1.50423
3.14914	1.35862	3.14375	1.37931	3.27545	1.40925	3.30244	1.43546	3.42144	1.61581	3.42638	1.66698	3.55616	1.62613	3.55937	1.67267
3.39614	1.41634	3.39772	1.43217	3.5234	1.50028	3.56072	1.50565	3.683	1.76074	3.71239	1.80012	3.80277	1.80328	3.82747	1.84076
3.65619	1.44731	3.6595	1.4572	3.79779	1.5683	3.83235	1.55105	3.98619	1.89803	4.02857	1.91429	4.09533	1.98501	4.13232	2.00203
3.91756	1.44964	3.91926	1.4543	4.09216	1.6067	4.10888	1.5696	4.32662	2.0143	4.36905	2.00266	4.43473	2.15748	4.47253	2.14923
4.16827	1.42542	4.16765	1.42697	4.38396	1.60777	4.38134	1.56222	4.69316	2.09544	4.7253	2.06025	4.81437	2.30532	4.84408	2.27501
4.40123	1.38123	4.39712	1.38166	4.66505	1.57646	4.64145	1.53284	5.07749	2.13675	5.08692	2.085	5.23083	2.42082	5.24014	2.37305
4.60918	1.32694	4.60289	1.32674	4.9226	1.52155	4.88272	1.48782	5.45959	2.13398	5.44298	2.07847	5.6688	2.49144	5.65138	2.4392
4.78883	1.2708	4.78305	1.27119	5.14792	1.45504	5.10109	1.43503	5.82054	2.09176	5.78343	2.04577	6.10594	2.51533	6.06694	2.47243
4.94528	1.22401	4.93813	1.22367	5.34377	1.38985	5.29497	1.38286	6.15263	2.02611	6.10036	1.99496	6.53224	2.4992	6.47564	2.47541
5.08129	1.19336	5.07043	1.19207	5.51187	1.33733	5.46491	1.3395	6.44894	1.95078	6.38868	1.93601	6.93181	2.45604	6.86737	2.45439
5.19415	1.185	5.18325	1.18338	5.65433	1.30519	5.61306	1.31254	6.70294	1.87792	6.64628	1.87968	7.28976	2.39925	7.23421	2.41864
5.2942	1.20564	5.28038	1.20399	5.78056	1.29708	5.74256	1.30892	6.92535	1.82322	6.87364	1.83674	7.61339	2.34498	7.57108	2.37944
5.38285	1.2606	5.36565	1.26012	5.89204	1.32077	5.8571	1.33513	7.11907	1.79573	7.07322	1.81749	7.90064	2.3076	7.87589	2.34918
5.46111	1.35553	5.44279	1.35833	5.99254	1.3805	5.96056	1.39759	7.28432	1.80418	7.24883	1.83172	8.15443	2.29821	8.14918	2.34062
5.53501	1.4995	5.51534	1.50605	6.08703	1.4806	6.05688	1.50308	7.43436	1.85793	7.40509	1.88897	8.38475	2.33059	8.39363	2.36651
5.61183	1.7039	5.58671	1.71216	6.17919	1.63443	6.15002	1.65923	7.57402	1.96594	7.54705	1.99902	8.60088	2.41582	8.61343	2.43961
5.67999	1.97179	5.66027	1.98755	6.26103	1.84311	6.24396	1.87502	7.69258	2.13713	7.68003	2.17245	8.79201	2.56368	8.81383	2.57302
5.75567	2.32486	5.73948	2.34573	6.3492	2.12481	6.34288	2.1613	7.81347	2.38734	7.80959	2.42134	8.97767	2.78563	9.00073	2.78076
5.84732	2.77962	5.82806	2.80355	6.44736	2.49273	6.45128	2.5314	7.9436	2.72472	7.94168	2.75997	9.16818	3.09151	9.18059	3.07849
5.93051	3.34853	5.93019	3.382	6.54083	2.96238	6.57427	3.00168	8.06445	3.17488	8.08293	3.2056	9.34682	3.51416	9.36039	3.48435
6.03709	4.06864	6.05072	4.10721	6.65652	3.56116	6.71785	3.59235	8.20796	3.75893	8.24103	3.77929	9.54656	4.06619	9.54782	4.01996
6.16793	4.97599	6.19545	5.0116	6.80389	4.31278	6.88931	4.32822	8.38438	4.49676	8.42539	4.50681	9.76907	4.76275	9.75166	4.71141
6.36476	6.05692	6.37152	6.13535	7.00423	5.19332	7.09776	5.23973	8.57925	5.36017	8.64797	5.41967	9.96616	5.60098	9.98227	5.59055
6.52052	7.50808	6.58781	7.52815	7.2194	6.41666	7.35483	6.36408	8.87128	6.59605	8.92445	6.5562	10.2577	6.75759	10.2523	6.69625
6.75833	9.243	6.85554	9.25133	7.50632	7.83843	7.67563	7.74655	9.16067	8.02464	9.27591	7.96266	10.5656	8.10847	10.578	8.07602
7.08996	11.4498	7.18912	11.3805	7.89424	9.6043	8.08012	9.44203	9.72891	9.73384	9.73121	9.69438	11.0327	9.91141	10.9801	9.78767
7.73731	14.0373	7.60716	14.0089	8.63346	11.5974	8.59495	11.5167	10.247	12.0355	10.3303	11.8166	11.4123	11.7811	11.4867	11.9013
8.27069	17.3544	8.13406	17.2508	9.3412	14.2245	9.25609	14.0497	10.9967	14.6757	11.1288	14.4045	12.0426	14.3241	12.1354	14.5011
8.93006	21.2841	8.80209	21.247	10.1648	17.2529	10.1125	17.1351	12.2328	17.8707	12.2043	17.5426	12.7796	17.6549	12.978	17.6877
9.50724	26.289	9.65435	26.1695	11.0552	21.1877	11.2312	20.8829	13.7605	21.3026	13.6647	21.3205	14.2482	21.7992	14.0861	21.5793
11.0375	32.5946	10.7491	32.2287	13.066	25.7898	12.7043	25.4199	15.4897	26.227	15.6583	25.826	15.4624	26.0432	15.559	26.3121
12.1087	39.9928	12.1658	39.6814	14.699	31.316	14.6585	30.8876	18.4311	31.0546	18.3848	31.1295	17.807	32.2391	17.5348	32.0391
14.2214	49.168	14.0137	48.8385	17.5674	37.2518	17.2675	37.4382	22.4072	37.468	22.1051	37.2604	19.8972	39.0454	20.2049	38.9234
17.0685	60.3048	16.4449	60.0755	21.3265	45.0037	20.7673	45.2232	27.1625	44.2009	27.1421	44.168	23.8091	47.3383	23.8315	47.1259
19.9036	73.8641	19.6717	73.8414	25.4443	53.8101	25.4733	54.3733	33.3004	51.1581	33.8627	51.6712	29.1038	56.4869	28.7676	56.7803
23.487	89.898	23.9929	90.6672	30.8281	64.0126	31.7964	64.9641	41.6924	58.478	42.6256	59.4027	35.6192	67.8098	35.4744	67.9511
28.3108	109.199	29.8296	111.169	37.7755	75.3362	40.2492	76.9626	51.983	65.9039	53.6811	66.7751	43.9645	80.3597	44.5251	80.569

## Sheet: Figure 3f
Interchain		Intrachain
Reaction coordinate	Energy	Reaction coordinate	Energy
0	0	0	0
1	1.5358	1	18.9899
2	23.0254	2	47.5497
3	31.8113	3	18.9876
4	17.3803	4	0
5	1.5358	5	13.4071
6	0	6	0

## Sheet: Figure 4a
PHS-Cu		Bare Cu
Cycle Number	CE	Cycle Number	CE
1	99	1	98.261
2	98.792	2	98.497
3	98.819	3	98.361
4	99.167	4	98.607
5	98.917	5	98.835
6	99.014	6	99.359
7	98.944	7	98.89
8	98.431	8	98.936
9	98.903	9	98.92
10	99.903	10	98.986
11	99.347	11	99.219
12	99.208	12	99.297
13	99.083	13	99.255
14	98.819	14	99.202
15	99.5	15	99.237
16	98.847	16	99.644
17	99.319	17	99.687
18	99.375	18	100.001
19	99.097	19	100.235
20	98.944	20	99.571
21	98.889	21	99.572
22	99.458	22	98.935
23	99.375	23	99.954
24	99.653	24	99.258
25	99.389	25	99.898
26	99.431	26	99.125
27	99.264	27	99.979
28	99.319	28	99.022
29	99.042	29	98.513
30	99.292	30	96.752
31	99.597	31	100.083
32	99.375	32	98.716
33	98.917	33	99.619
34	99.306	34	98.478
35	98.833	35	100.014
36	98.944	36	95.726
37	99.417	37	99.577
38	99.236	38	99.728
39	99.139	39	98.144
40	99.5	40	100.129
41	99.264	41	95.815
42	99.611	42	98.062
43	99.278	43	98.872
44	99.122	44	95.699
45	99.167	45	98.315
46	99.556	46	96.233
47	99.278	47	100.79
48	99.153	48	98.451
49	99.514	49	96.255
50	99.8161	50	94.897
51	99.514	51	100.164
52	99.278	52	96.242
53	99.125	53	96.384
54	99.069	54	98.101
55	99.458	55	90.501
56	98.931	56	96.096
57	99.083	57	96.141
58	99.375	58	96.222
59	99.25	59	92.096
60	99.194	60	93.757
61	99.722	61	89.638
62	99.319	62	95.857
63	99.236	63	93.508
64	99.083	64	89.491
65	99.556	65	86.224
66	98.917	66	89.033
67	99.208	67	97.725
68	99.514	68	92.019
69	99.472	69	86.96
70	98.819	70	90.602
71	99.597	71	90.192
72	99.264	72	96.417
73	99.361	73	92.761
74	99.403	74	89.95
75	99.111	75	91.126
76	99.139	76	97.246
77	98.958	77	95.401
78	99.014	78	90.209
79	99.306	79	104.066
80	99.153	80	96.225
81	99.278	81	91.807
82	99.278	82	99.891
83	99.833	83	99.341
84	98.889	84	97.721
85	99.486	85	93.773
86	99.153	86	94.146
87	99.292	87	100.143
88	99.236	88	78.689
89	99.028	89	101.119
90	99.458	90	95.358
91	98.944	91	112.001
92	99.528	92	71.672
93	99.597	93	100.789
94	99.222	94	99.358
95	98.986	95	114.679
96	98.889	96	97.69
97	99.042	97	108.682
98	99.125	98	89.731
99	99.208	99	92.942
100	99.25	100	101.195
101	99.111	101	99.574
102	99.208	102	92.318
103	99.361	103	101.566
104	99.139	104	101.508
105	98.972	105	93.448
106	99.153	106	98.96
107	99.319	107	104.155
108	99.194	108	96.743
109	99.375	109	77.427
110	99.361	110	95.407
111	99.222	111	90.841
112	100.004	112	80.268
113	99.458	113	95.735
114	99.208	114	97.239
115	99.194	115	103.115
116	99.264	116	89.17
117	99.722	117	106.16
118	98.861	118	100
119	99.139	--
120	99.542	--
121	99.458	--
122	99.189	--
123	99.2722	--
124	99.639	--
125	99.0931	--
126	99.194	--
127	99.278	--
128	99.25	--
129	98.972	--
130	99.417	--
131	99.069	--
132	99.097	--
133	99.181	--
134	99.556	--
135	99.472	--
136	98.819	--
137	99.444	--
138	99.153	--
139	99.361	--
140	99.944	--
141	99.722	--
142	99.375	--
143	99.319	--
144	99.153	--
145	98.972	--
146	99.111	--
147	99.25	--
148	99.028	--
149	99.583	--
150	99.0722	--
151	99	--
152	100.067	--
153	99.389	--
154	98.764	--
155	99.347	--
156	98.764	--
157	98.944	--
158	99.292	--
159	99.153	--
160	99.819	--
161	99.833	--
162	99.1847	--
163	99	--
164	99.792	--
165	100.085	--
166	100.181	--
167	99.569	--
168	99.639	--
169	99.597	--
170	99.722	--
171	99.347	--
172	99.417	--
173	99.167	--
174	99.389	--
175	99.444	--
176	99.486	--
177	99.625	--
178	99.042	--
179	99.5	--
180	99.278	--
181	98.722	--
182	99.278	--
183	100.194	--
184	99.294	--
185	99.014	--
186	99.694	--
187	99.611	--
188	99.056	--
189	99.028	--
190	98.569	--
191	99.819	--
192	99.611	--
193	98.964	--
194	99.264	--
195	99.208	--
196	99.208	--
197	99.278	--
198	98.903	--
199	98.792	--
200	99.097	--
201	98.708	--
202	99.361	--
203	100.058	--
204	99.861	--
205	99.569	--
206	100.306	--
207	99.472	--
208	99.014	--
209	99.25	--
210	98.833	--
211	99.056	--
212	99.569	--
213	99.722	--
214	99.472	--
215	99.1833	--
216	99.444	--
217	99.75	--
218	100.028	--
219	98.653	--
220	98.917	--
221	99.472	--
222	99.236	--
223	100.292	--
224	99.667	--
225	99.847	--
226	99.625	--
227	99.556	--
228	99.764	--
229	100.089	--
230	100.264	--
231	100.125	--
232	100.264	--
233	99.042	--
234	99.625	--
235	100.182	--
236	99.958	--
237	100.014	--
238	100	--
239	99.944	--
240	99.181	--
241	100.042	--
242	99.472	--
243	99.319	--
244	100.069	--
245	98.931	--
246	99.25	--
247	99.097	--
248	99.25	--
249	99.2778	--
250	99.5	--
251	98.917	--
252	98.958	--
253	99.153	--
254	99.236	--
255	99.542	--
256	99.083	--
257	98.708	--
258	99.361	--
259	99.444	--
260	99.569	--
261	99.444	--
262	99.5	--
263	100.653	--
264	100.5	--
265	100.083	--
266	99.847	--
267	100.065	--
268	99.694	--
269	100.057	--
270	99.25	--
271	98.931	--
272	99.4653	--
273	99.972	--
274	100.049	--
275	100.093	--
276	99.583	--
277	99.833	--
278	100.097	--
279	99.25	--
280	99.694	--
281	100.064	--
282	100.135	--
283	100.125	--
284	99.389	--
285	99.833	--
286	100.062	--
287	100.181	--
288	99.986	--
289	99.153	--
290	100.174	--
291	99.514	--
292	99.542	--
293	99.556	--
294	98.986	--
295	98.847	--
296	99.111	--
297	99.542	--
298	98.958	--
299	99.514	--
300	99.153	--
301	99.361	--
302	99.722	--
303	98.944	--
304	99.236	--
305	99.278	--
306	98.389	--
307	99.903	--
308	99.319	--
309	98.792	--
310	99.681	--
311	100.125	--
312	99.667	--
313	99.792	--
314	99.292	--
315	99.889	--
316	99.986	--
317	100.056	--
318	99.528	--
319	99.486	--
320	99.569	--
321	99.097	--
322	99.319	--
323	99.069	--
324	99.847	--
325	99.403	--
326	99.264	--
327	99.125	--
328	98.833	--
329	98.944	--
330	98.861	--
331	100.143	--
332	98.458	--
333	100.149	--
334	100.039	--
335	99.292	--
336	99.125	--
337	99.208	--
338	99.931	--
339	99.903	--
340	99.208	--
341	99.222	--
342	99.611	--
343	99.528	--
344	100.085	--
345	100.086	--
346	99.778	--
347	100.222	--
348	98.986	--
349	99.5	--
350	99.083	--
351	99.278	--
352	100.026	--
353	99.458	--
354	98.653	--
355	99.889	--
356	100.014	--
357	99.222	--
358	99.208	--
359	99.292	--
360	99.444	--
361	100.861	--
362	99.819	--
363	100.292	--
364	100.306	--
365	100.097	--
366	100.097	--
367	100	--
368	100.153	--
369	98.917	--
370	99.361	--
371	99.778	--
372	99.583	--
373	99.681	--
374	100.083	--
375	99.569	--
376	98.944	--
377	99.417	--
378	99.165	--
379	99.972	--
380	98.861	--
381	99.75	--
382	99.528	--
383	99.514	--
384	98.875	--
385	99.75	--
386	99.75	--
387	99.236	--
388	99.722	--
389	99.403	--
390	99.417	--
391	98.833	--
392	99.292	--
393	99.181	--
394	98.931	--
395	99.236	--
396	99.431	--
397	99.222	--
398	98.819	--
399	99.903	--
400	99.208	--
401	99.972	--
402	99.611	--
403	99.444	--
404	99.931	--
405	100.181	--
406	99.889	--
407	98.833	--
408	100.264	--
409	100	--
410	99.181	--
411	100.917	--
412	99.194	--
413	98.528	--
414	98.819	--
415	100.736	--
416	100.125	--
417	98.972	--
418	99.486	--
419	100.417	--
420	99.819	--
421	98.792	--
422	101.722	--
423	99.361	--
424	98.653	--
425	96.319	--
426	100.097	--
427	100.778	--
428	98.444	--
429	99.014	--
430	99.611	--
431	99.736	--
432	99.403	--
433	99.514	--
434	100.125	--
435	99.569	--
436	99.097	--
437	99.472	--
438	99.25	--
439	99.5	--
440	99.625	--
441	99.444	--
442	100.389	--
443	99.764	--
444	98.583	--
445	99.917	--
446	99.931	--
447	99.111	--
448	99.403	--
449	99.875	--
450	99.444	--
451	99.611	--
452	99.222	--
453	99.986	--
454	99.069	--
455	99.417	--
456	99.014	--
457	99.75	--
458	99.736	--
459	99.069	--
460	98.958	--
461	99.917	--
462	99.847	--
463	99.569	--
464	99.542	--
465	99.542	--
466	99.556	--
467	100.028	--
468	99.681	--
469	99.056	--
470	99.056	--
471	99.528	--
472	100.778	--
473	97.722	--
474	98.736	--
475	99.111	--
476	99.083	--
477	99.639	--
478	99.472	--
479	99.278	--
480	99.861	--
481	99.806	--
482	100.014	--
483	98.931	--
484	99.583	--
485	99.278	--
486	99.375	--
487	99.972	--
488	100.056	--
489	99.292	--
490	99	--
491	99.222	--
492	98.917	--
493	99.389	--
494	99.681	--
495	99.444	--
496	99.319	--
497	99.528	--
498	99.778	--
499	99.625	--
500	99.417	--
501	99.444	--
502	99.778	--
503	100.222	--
504	98.847	--
505	99.139	--
506	99.75	--
507	99.333	--
508	99.111	--
509	99.347	--
510	99.431	--
511	99.708	--
512	99.514	--
513	100.014	--
514	99.264	--
515	99.389	--
516	99.625	--
517	99.5	--
518	99.153	--
519	99.361	--
520	100.306	--
521	99.903	--
522	99.083	--
523	99.347	--
524	99.181	--
525	99.375	--
526	99.292	--
527	99.278	--
528	99.514	--
529	99.139	--
530	99.806	--
531	99.514	--
532	99.417	--
533	99.903	--
534	99.625	--
535	99.847	--
536	99.861	--
537	99.847	--
538	99.028	--
539	98.931	--
540	99.014	--
541	99.639	--
542	100	--
543	99.069	--
544	99.014	--
545	99.097	--
546	99.611	--
547	99.611	--
548	99.639	--
549	99.347	--
550	99.667	--
551	99.431	--
552	99.611	--
553	99.597	--
554	99.611	--
555	99.653	--
556	99.736	--
557	99.472	--
558	100.319	--
559	100.958	--
560	99.472	--
561	98.708	--
562	99.319	--
563	99.625	--
564	99.944	--
565	100.347	--
566	98.486	--
567	98.875	--
568	100.458	--
569	100.25	--
570	98.875	--
571	99.069	--
572	99.264	--
573	100.278	--
574	100.056	--
575	99.097	--
576	99.333	--
577	99.014	--
578	99.528	--
579	99.556	--
580	99.458	--
581	99.556	--
582	99.111	--
583	99.444	--
584	99.639	--
585	99.375	--
586	99.806	--
587	99.167	--
588	99.792	--
589	99.903	--
590	99.819	--
591	99.611	--
592	99.139	--
593	99.514	--
594	98.181	--
595	99.083	--
596	99.292	--
597	99.319	--
598	99.694	--
599	99.431	--
600	99.847	--
		--
		--
		--
		--
		--
		--
		--
		--
		--
		--
		--
		--
		--
		--
		--
		--
		--
		--
		--
		--
		--
		--
		--
		--
		--
		--
		--
		--
		--
		--
		--
		--
		--
		--
		--
		--
		--
		--
		--
		--
		--
		--
		--
		--
		--
		--
		--
		--
		--
		--
		--
		--
		--
		--
		--
		--
		--
		--
		--
		--
		--
		--
		--
		--
		--
		--
		--
		--
		--
		--
		--
		--
		--
		--
		--
		--
		--
		--
		--
		--
		--
		--
		--
		--
		--
		--
		--
		--
		--
		--
		--
		--
		--
		--
		--
		--
		--
		--
		--
		--
		--
		--
		--
		--
		--
		--
		--
		--
		--
		--
		--
		--
		--
		--
		--
		--
		--
		--
		--
		--
		--
		--
		--
		--
		--
		--
		--
		--
		--
		--
		--
		--
		--
		--
		--
		--
		--
		--
		--
		--
		--
		--
		--
		--
		--
		--
		--
		--
		--
		--
		--
		--
		--
		--
		--
		--
		--
		--
		--
		--
		--
		--
		--
		--
		--
		--
		--
		--
		--
		--
		--
		--
		--
		--
		--
		--
		--
		--
		--
		--
		--
		--
		--
		--
		--
		--
		--
		--
		--
		--
		--
		--
		--
		--
		--
		--
		--
		--
		--
		--
		--
		--
		--
		--
		--
		--
		--
		--
		--
		--
		--
		--
		--
		--
		--
		--
		--
		--
		--
		--
		--
		--
		--
		--
		--
		--
		--
		--
		--
		--
		--

## Sheet: Figure 4b
PHS-Cu		Bare Cu
Cycle Number	CE	Cycle Number	CE
1	99.051	1	99.25
2	98.713	2	90.21
3	99.223	3	99.722
4	99.316	4	99.315
5	98.968	5	99.625
6	99.193	6	99.593
7	99.306	7	99.722
8	99.351	8	98.389
9	99.139	9	99.708
10	99.247	10	99.482
11	99.126	11	99.542
12	99.255	12	100.171
13	99.178	13	98.977
14	99.334	14	98.454
15	99.279	15	97.292
16	99.387	16	99.315
17	99.245	17	99.042
18	99.309	18	98.884
19	99.498	19	99.657
20	99.33	20	96.121
21	99.306	21	100.056
22	99.07	22	95.987
23	99.109	23	93.982
24	99.145	24	94.978
25	99.62	25	93.492
26	99.441	26	95.098
27	99.259	27	101.055
28	99.304	28	100.528
29	99.504	29	98.611
30	99.418	30	76.244
31	99.398	31	99.681
32	99.555	32	120.057
33	99.38	33	270.361
34	99.211	34	262.386
35	99.557	35	152.562
36	99.38	36	961.985
37	99.458	37	99.935
38	99.52	38	80.604
39	99.45	39	114.831
40	99.177	40	46.248
41	99.344	41	80.665
42	99.279	42	108.416
43	99.249	43	52.284
44	99.144	44	43.781
45	99.399	45	65.699
46	99.29	46	35.606
47	99.29	47	23.497
48	99.571	48	51.331
49	98.612	49	30.439
50	99.583	50	246.67
51	99.519	51	16.861
52	99.248	52	86.775
53	99.751	53	47.951
54	99.394	54	20.746
55	99.705	55	16.569
56	99.52	56	15.791
57	99.472	57	21.46
58	99.677	58	18.681
59	99.338	59	11.975
60	99.219	60	13.819
61	99.823	61	14.782
62	99.584	62	17.009
63	99.546	63	26.535
64	99.695	64	22.826
65	99.615	65	32.56
66	99.852	66	49.97
67	99.957	67	109.61
68	99.651	68	151.632
69	99.759	69	50.733
70	99.723	70	27.322
71	99.613	71	76.438
72	99.773	72	63.823
73	99.581	73	47.984
74	99.266	74	31.768
75	99.586	75	304.647
76	99.581
77	99.507
78	99.766
79	99.954
80	99.489
81	99.411
82	99.373
83	99.717
84	99.91
85	99.644
86	99.686
87	99.559
88	99.78
89	99.686
90	99.718
91	99.59
92	99.667
93	99.572
94	99.587
95	99.504
96	99.64
97	99.555
98	99.582
99	99.519
100	99.332
101	99.507
102	99.521
103	99.577
104	100
105	99.524
106	99.637
107	99.334
108	99.446
109	99.403
110	99.453
111	99.292
112	99.534
113	99.366
114	99.597
115	99.361
116	99.472
117	99.334
118	99.436
119	99.655
120	99.594
121	99.731
122	99.381
123	99.438
124	99.431
125	99.599
126	99.252
127	99.658
128	99.586
129	99.356
130	99.68
131	99.323
132	99.401
133	99.194
134	99.368
135	99.578
136	99.776
137	99.47
138	99.4
139	99.513
140	99.456
141	99.34
142	99.63
143	99.438
144	99.588
145	99.574
146	99.426
147	99.574
148	99.426
149	99.4
150	99.513
--	--
--	--

## Sheet: Figure 4c
PHS-Cu		Bare Cu
Cycle Number	CE	Cycle Number	CE
1	99.08	1	98.974
2	99.104	2	94.03
3	99.206	3	99.277
4	99.316	4	99.307
5	99.201	5	99.316
6	99.189	6	99.516
7	99.358	7	99.561
8	99.326	8	99.748
9	99.207	9	99.81
10	99.274	10	99.452
11	99.29	11	99.429
12	99.192	12	99.44
13	99.315	13	99.49
14	99.263	14	97.711
15	99.228	15	99.452
16	99.43	16	96.907
17	99.14	17	94.177
18	99.323	18	90.924
19	99.463	19	95.842
20	99.284	20	88.68
21	99.316	21	81.982
22	99.43	22	78.164
23	99.579	23	110.005
24	99.638	24	184.032
25	99.58	25	123.714
26	99.436	26	84.372
27	99.588	27	163.487
28	99.264	28	113.574
29	99.658	29	102.519
30	99.635	30	116.862
31	99.644	31	118.668
32	99.57	32	125.505
33	99.524	33	103.169
34	98.92	34	119.577
35	99.046	35	128.671
36	99.475	36	108.487
37	99.219	37	111.777
38	99.117	38	119.068
39	100.046	39	121.13
40	99.606	40	112.349
41	99.799	41	97.011
42	99.576	42	108.352
43	99.173	43	125.679
44	99.779	44	112.685
45	99.678	45	107.596
46	99.07	46	116.852
47	99.703	47	102.448
48	98.277	48	100.537
49	98.374	49	126.171
50	99.935	50	91.531
51	98.622	51	118.554
52	100.419	52	96.441
53	99.412	53	87.548
54	99.442	54	219.294
55	100.585	55	114.596
56	98.729	56	147.832
57	100.096	57	123.394
58	99.714	58	182.909
59	99.209	59	122.85
60	100.664	60	293.054
61	99.305	61	132.848
62	99.376	62	116.669
63	99.68	63	109.087
64	99.016	64	76.31
65	99.37	65	55.13
66	99.395	66	54.217
67	99.495	67	41.198
68	99.331	68	43.334
69	98.398	69	68.417
70	99.746	70	64.583
71	99.433	71	48.841
72	99.547	72	49.22
73	99.185	73	49.994
74	99.294	74	75.375
75	99.898	75	79.238
76	98.712	76	57.918
77	99.712	77	12.189
78	99.754	78	13.824
79	99.556	79	72.191
80	99.563	80	16.074
81	98.516	81	37.632
82	99.806	82	50.95
83	99.756	83	31.694
84	100.037	84	47.244
85	100.334	85	44.903
86	99.512	86	11.717
87	99.836	87	21.635
88	99.779	88	57.652
89	99.265	89	20.958
90	99.293	90	18.066
91	99.276	91	29.499
92	99.259	92	184.176
93	99.36	--
94	99.481	--
95	99.196	--
96	99.355	--
97	99.328	--
98	99.71	--
99	99.604	--
100	99.335	--
101	100	--
		--
		--
		--
		--
		--
		--
		--
		--
		--
		--
		--
		--
		--
		--
		--
		--
		--
		--
		--
		--

[truncated: 29 more sheets: Figure 4d, Figure 4e, Figure 4f, Figure 5k, Figure 6c, Figure 6d, Figure 6e, Figure 6f, Supplementary Figure 3, Supplementary Figure 4, Supplementary Figure 5, Supplementary Figure 6, Supplementary Figure 7, Supplementary Figure 9, Supplementary Figure 10, Supplementary Figure 11, Supplementary Figure 15, Supplementary Figure 16a-b, Supplementary Figure 16c-d, Supplementary Figure 17 …]
